# Supplementary material for: Taxonomic review of the genus Teliphasa Moore, 1888 from China, with descriptions of four new species (Lepidoptera, Pyralidae, Epipaschiinae)
Source: Zookeys. 2016 Jan 18;(554):119–37. doi: 10.3897/zookeys.554.6177 (PMC4740832; doi:10.3897/zookeys.554.6177)
Supplement: XML Treatment for Teliphasa hamata [file zookeys.554.6177-treatment5.xml]

<!DOCTYPE tp:taxon-treatment
  PUBLIC "-//TaxonX//DTD Taxonomic Treatment Publishing DTD v0 20100105//EN" "tax-treatment-NSO.dtd">
<tp:taxon-treatment xmlns:tp="http://www.plazi.org/taxpub"><tp:treatment-meta><kwd-group><label>Taxon classification</label><kwd><named-content content-type="kingdom">Animalia</named-content></kwd><kwd><named-content content-type="order">Lepidoptera</named-content></kwd><kwd><named-content content-type="family">Pyralidae</named-content></kwd></kwd-group><mixed-citation publication-type="journal"><person-group><name><surname>Liu</surname><given-names>Linjie</given-names></name><name><surname>Wang</surname><given-names>Yiping</given-names></name><name><surname>Li</surname><given-names>Houhun</given-names></name></person-group><article-title>Taxonomic review of the genus <italic><tp:taxon-name><tp:taxon-name-part taxon-name-part-type="genus">Teliphasa</tp:taxon-name-part></tp:taxon-name></italic> Moore, 1888 from China, with descriptions of four new species (<tp:taxon-name><tp:taxon-name-part taxon-name-part-type="order">Lepidoptera</tp:taxon-name-part></tp:taxon-name>, <tp:taxon-name><tp:taxon-name-part taxon-name-part-type="family">Pyralidae</tp:taxon-name-part></tp:taxon-name>, <tp:taxon-name><tp:taxon-name-part taxon-name-part-type="subfamily">Epipaschiinae</tp:taxon-name-part></tp:taxon-name>)</article-title><source>Zookeys</source><day>18</day><month>1</month><year>2016</year><volume>2016</volume><issue>554</issue><fpage>119</fpage><lpage>137</lpage><pub-id pub-id-type="doi">10.3897/zookeys.554.6177</pub-id></mixed-citation></tp:treatment-meta><tp:nomenclature><tp:taxon-name>
            <tp:taxon-name-part taxon-name-part-type="genus">Teliphasa</tp:taxon-name-part>
            <tp:taxon-name-part taxon-name-part-type="species">hamata</tp:taxon-name-part>
            <object-id xmlns:xlink="http://www.w3.org/1999/xlink" content-type="zoobank" xlink:type="simple">http://zoobank.org/CCF9D60B-7574-46FC-8012-1EA281C2EA54</object-id>
          </tp:taxon-name><tp:taxon-authority>Li</tp:taxon-authority><tp:taxon-status xmlns:xlink="http://www.w3.org/1999/xlink" xlink:type="simple">sp. n.</tp:taxon-status><xref ref-type="fig" rid="F2">Figs 8</xref><xref ref-type="fig" rid="F3">, 16</xref><xref ref-type="fig" rid="F4">, 22</xref><!--PageBreak--></tp:nomenclature><tp:treatment-sec sec-type="type material"><title>Type material.</title><p>Holotype ♂ – <bold>CHINA</bold>, Tengchong County (<named-content xmlns:xlink="http://www.w3.org/1999/xlink" content-type="dwc:verbatimCoordinates" xlink:type="simple">25.29°N, 98.70°E</named-content>), Yunnan Province, 2144 m, 16.viii.2014, leg. Kaijian Teng, Shurong Liu and Hua Rong, genitalia slide No. LLJ15172.</p><p>Paratypes: 2♂, same data as holotype; 1♂, 2♀, Wenshan County, 1105 m, xi.2003, leg. Shengxian Lu; 2♂, Kunming, Yunnan Province, 1900 m, 29.viii.2005, leg. Yingdang Ren; 1♂, Mt. Jizu, Dali, Yunnan Province, 2228 m, 27.vii.2014, leg. Kaijian Teng et al.; 1♂, Xianfengling, Mt. Wuyi, Fujian Province, 1000 m, 26.v.2004, leg. Haili Yu; 1♂, 1♀, Huaping, Leyie County, Guangxi Zhuang Autonomous Region, 1300 m, 6, 8.viii.2006, leg. Weichun Li; 3♂, 3♀, Mt. Yuanbao, Guangxi Zhuang Autonomous Region, 700 m, 11.viii.2006, leg. Weichun Li.</p></tp:treatment-sec><tp:treatment-sec sec-type="Diagnosis"><title>Diagnosis.</title><p>This species is similar to <italic><tp:taxon-name><tp:taxon-name-part taxon-name-part-type="genus">Teliphasa</tp:taxon-name-part> <tp:taxon-name-part taxon-name-part-type="species">albifusa</tp:taxon-name-part></tp:taxon-name></italic> superficially in the forewing color, but can be distinguished by the gnathos about 2/3 the length of the scaphium and the phallus with two cornuti in the male genitalia. In <italic><tp:taxon-name><tp:taxon-name-part taxon-name-part-type="genus">Teliphasa</tp:taxon-name-part> <tp:taxon-name-part taxon-name-part-type="species">albifusa</tp:taxon-name-part></tp:taxon-name></italic>, the gnathos is about 3/4 the length of the scaphium, and the phallus has a single cornutus in the male genitalia. Moreover, <italic><tp:taxon-name><tp:taxon-name-part taxon-name-part-type="genus">Teliphasa</tp:taxon-name-part> <tp:taxon-name-part taxon-name-part-type="species">hamata</tp:taxon-name-part></tp:taxon-name></italic> sp. n., <italic><tp:taxon-name><tp:taxon-name-part taxon-name-part-type="genus">Teliphasa</tp:taxon-name-part> <tp:taxon-name-part taxon-name-part-type="species">similalbifusa</tp:taxon-name-part></tp:taxon-name></italic> sp. n., and <italic><tp:taxon-name><tp:taxon-name-part taxon-name-part-type="genus">Teliphasa</tp:taxon-name-part> <tp:taxon-name-part taxon-name-part-type="species">sakishimensis</tp:taxon-name-part></tp:taxon-name></italic> are extremely similar in the male genitalia, and differences between them are stated under <italic><tp:taxon-name><tp:taxon-name-part taxon-name-part-type="genus">Teliphasa</tp:taxon-name-part> <tp:taxon-name-part taxon-name-part-type="species">similalbifusa</tp:taxon-name-part></tp:taxon-name></italic> sp. n.</p></tp:treatment-sec><tp:treatment-sec sec-type="Description"><title>Description.</title><p>Adult (Fig. <xref ref-type="fig" rid="F2">8</xref>): Wingspan 32.0–36.0 mm. Head white, suffused with black and pale brown scales. Male labial palpus pale yellow to brownish yellow, suffused with white and black scales; second segment slightly dilated in distal 2/3; third segment short, pointed at apex; female labial palpus with second segment white, mixed with yellowish brown scales on dorsal surface; third segment slender, yellowish brown with black, about 1/5 length of second. Antenna with scape white mottled blackish brown; flagellum alternately grayish brown and blackish brown. Thorax white, with brown scales. Tegula deep brown, with black and a few white scales. Forewing with basal area dark brown, mixed with black scales; median area white, with scattered brown scales; distal area ochreous brown, mixed with black and white scales; costa brown from basal 1/3 to 2/3, mixed with black scales, diffused to above cell, with a white spot near base and raised black scales at its outside, with a second white spot at outside of postmedian line, spreading to below R<sub>5</sub>; antemedian line black, extending from costal 1/4 obliquely inward to scale tuft near base, then obliquely outward to below 1A+2A, finally obliquely inward to dorsal 1/3; postmedian line black, extending from costal 2/3 obliquely outward to M<sub>2</sub>, then curved and extending inward along CuA<sub>1</sub>, forming an angle, finally straight to dorsal 2/3, its inner margin serrated; discal and discocellular spots black, the latter relatively large; terminal line pale yellow, with subrectangular brown or blackish brown spots uniformly placed along its inner side, interrupted by white mixed with brown at veins. Hindwing with basal 2/3 yellowish white, distal 1/3 grayish brown, becoming paler from costa to dorsum; discocellular spot pale grayish brown; cilia of fore- and hind-wings pale yellow, grayish brown to brownish yellow <!--PageBreak--><!--PageBreak-->along extension of veins. Legs yellowish brown to blackish brown, mixed with black, brown and a few white scales; tarsi blackish brown, white at apex of each tarsomere. Abdomen white mottled black scales except first segment black.</p><p>
            <bold>Male genitalia</bold> (Fig. <xref ref-type="fig" rid="F3">16</xref>). Uncus broad, nearly trapeziform, rounded on posterior margin. Gnathos slender, basal half thicker than distal half, apex obtuse; about 2/3 length of scaphium. Valva subrhombic, with relatively dense setae near costa. Costa elongate triangular, broad basally, gradually narrowed distally, reaching before apex of valva; distal 1/4 obviously thinned, slightly curved inward in a hook. Sacculus narrowly banded, reaching valva apically. Transtilla knotted medially as a semielliptical expansion. Juxta irregular in shape, heavily sclerotized. Saccus separated. Phallus protruding near dorsal 1/2; with two cornuti, one a long plate, serrated along dorsal margin of distal part, another slender, heavily sclerotized, protruding out from phallus near apex, longer than 1/2 length of phallus, curved medially and forming a large hook.</p><p>
            <bold>Female genitalia</bold> (Fig. <xref ref-type="fig" rid="F4">22</xref>). Papillae anales subtriangular, densely setose. Eighth tergite nearly rectangular, with sparse setae posteriorly; eighth sternite paired triangular plates. Apophyses anteriores about same length as apophyses posteriores; thicker than apophyses posteriores. Antrum rectangular, heavily sclerotized. Ductus bursae thin, slightly longer than corpus bursae, weakly sclerotized posteriorly, with one horned plate basally. Corpus bursae pyriform; signum nearly rectangular, with clustered spines.</p></tp:treatment-sec><tp:treatment-sec sec-type="Distribution"><title>Distribution.</title><p>China (Fujian, Guangxi, Yunnan).</p></tp:treatment-sec><tp:treatment-sec sec-type="Etymology"><title>Etymology.</title><p>The specific name is derived from the Latin <italic>hamatus</italic> (hooked), referring to the slender hooked cornutus protruding out from the phallus in the male genitalia.</p></tp:treatment-sec><tp:treatment-sec><!--Section generated to contain objects referenced in tp:taxon-treatment.--><fig id="F2" position="float" orientation="portrait"><label>Figures 5–12.</label><caption><p>Adults of <italic><tp:taxon-name><tp:taxon-name-part taxon-name-part-type="genus">Teliphasa</tp:taxon-name-part></tp:taxon-name></italic> spp. <bold>5</bold> <italic><tp:taxon-name><tp:taxon-name-part taxon-name-part-type="genus">Teliphasa</tp:taxon-name-part> <tp:taxon-name-part taxon-name-part-type="species">spinosa</tp:taxon-name-part></tp:taxon-name></italic> sp. n., paratype, male <bold>6</bold> <italic><tp:taxon-name><tp:taxon-name-part taxon-name-part-type="genus">Teliphasa</tp:taxon-name-part> <tp:taxon-name-part taxon-name-part-type="species">similalbifusa</tp:taxon-name-part></tp:taxon-name></italic> sp. n., holotype, male <bold>7</bold> <italic><tp:taxon-name><tp:taxon-name-part taxon-name-part-type="genus">Teliphasa</tp:taxon-name-part> <tp:taxon-name-part taxon-name-part-type="species">erythrina</tp:taxon-name-part></tp:taxon-name></italic> sp. n., holotype, male <bold>8</bold> <italic><tp:taxon-name><tp:taxon-name-part taxon-name-part-type="genus">Teliphasa</tp:taxon-name-part> <tp:taxon-name-part taxon-name-part-type="species">hamata</tp:taxon-name-part></tp:taxon-name></italic> sp. n., paratype, male <bold>9</bold> <italic><tp:taxon-name><tp:taxon-name-part taxon-name-part-type="genus">Teliphasa</tp:taxon-name-part> <tp:taxon-name-part taxon-name-part-type="species">nubilosa</tp:taxon-name-part></tp:taxon-name></italic>, male <bold>10</bold> <italic><tp:taxon-name><tp:taxon-name-part taxon-name-part-type="genus">Teliphasa</tp:taxon-name-part> <tp:taxon-name-part taxon-name-part-type="species">albifusa</tp:taxon-name-part></tp:taxon-name></italic>, male <bold>11</bold> <italic><tp:taxon-name><tp:taxon-name-part taxon-name-part-type="genus">Teliphasa</tp:taxon-name-part> <tp:taxon-name-part taxon-name-part-type="species">elegans</tp:taxon-name-part></tp:taxon-name></italic>, male <bold>12</bold> <italic><tp:taxon-name><tp:taxon-name-part taxon-name-part-type="genus">Teliphasa</tp:taxon-name-part> <tp:taxon-name-part taxon-name-part-type="species">amica</tp:taxon-name-part></tp:taxon-name></italic>, male. Scale bars: 5.0 mm.</p></caption><graphic xmlns:xlink="http://www.w3.org/1999/xlink" xlink:href="zookeys-554-119-g002.jpg" position="float" orientation="portrait" xlink:type="simple" id="oo_73511.jpg"/></fig><fig id="F3" position="float" orientation="portrait"><label>Figures 13–20.</label><caption><p>Male genitalia of <italic><tp:taxon-name><tp:taxon-name-part taxon-name-part-type="genus">Teliphasa</tp:taxon-name-part></tp:taxon-name></italic> spp. <bold>13</bold> <italic><tp:taxon-name><tp:taxon-name-part taxon-name-part-type="genus">Teliphasa</tp:taxon-name-part> <tp:taxon-name-part taxon-name-part-type="species">spinosa</tp:taxon-name-part></tp:taxon-name></italic> sp. n., holotype, slide No. LLJ15172 <bold>14</bold> <italic><tp:taxon-name><tp:taxon-name-part taxon-name-part-type="genus">Teliphasa</tp:taxon-name-part> <tp:taxon-name-part taxon-name-part-type="species">similalbifusa</tp:taxon-name-part></tp:taxon-name></italic> sp. n., holotype, slide No. LLJ13039 <bold>15</bold> <italic><tp:taxon-name><tp:taxon-name-part taxon-name-part-type="genus">Teliphasa</tp:taxon-name-part> <tp:taxon-name-part taxon-name-part-type="species">erythrina</tp:taxon-name-part></tp:taxon-name></italic> sp. n., holotype, slide No. WYP05198 <bold>16</bold> <italic><tp:taxon-name><tp:taxon-name-part taxon-name-part-type="genus">Teliphasa</tp:taxon-name-part> <tp:taxon-name-part taxon-name-part-type="species">hamata</tp:taxon-name-part></tp:taxon-name></italic> sp. n., holotype, slide No. LLJ15167 <bold>17</bold> <italic><tp:taxon-name><tp:taxon-name-part taxon-name-part-type="genus">Teliphasa</tp:taxon-name-part> <tp:taxon-name-part taxon-name-part-type="species">nubilosa</tp:taxon-name-part></tp:taxon-name></italic>, slide No. LLJ15173 <bold>18</bold> <italic><tp:taxon-name><tp:taxon-name-part taxon-name-part-type="genus">Teliphasa</tp:taxon-name-part> <tp:taxon-name-part taxon-name-part-type="species">albifusa</tp:taxon-name-part></tp:taxon-name></italic>, slide No. LLJ15175 <bold>19</bold> <italic><tp:taxon-name><tp:taxon-name-part taxon-name-part-type="genus">Teliphasa</tp:taxon-name-part> <tp:taxon-name-part taxon-name-part-type="species">elegans</tp:taxon-name-part></tp:taxon-name></italic>, slide No. LLJ13044 <bold>20</bold> <italic><tp:taxon-name><tp:taxon-name-part taxon-name-part-type="genus">Teliphasa</tp:taxon-name-part> <tp:taxon-name-part taxon-name-part-type="species">amica</tp:taxon-name-part></tp:taxon-name></italic>, slide No. LLJ15178. Scale bars: 2.0 mm.</p></caption><graphic xmlns:xlink="http://www.w3.org/1999/xlink" xlink:href="zookeys-554-119-g003.jpg" position="float" orientation="portrait" xlink:type="simple" id="oo_73512.jpg"/></fig><fig id="F4" position="float" orientation="portrait"><label>Figures 21–26.</label><caption><p>Female genitalia of <italic><tp:taxon-name><tp:taxon-name-part taxon-name-part-type="genus">Teliphasa</tp:taxon-name-part></tp:taxon-name></italic> spp. <bold>21</bold> <italic><tp:taxon-name><tp:taxon-name-part taxon-name-part-type="genus">Teliphasa</tp:taxon-name-part> <tp:taxon-name-part taxon-name-part-type="species">spinosa</tp:taxon-name-part></tp:taxon-name></italic> sp. n., paratype, slide No. RH15180 <bold>22</bold> <italic><tp:taxon-name><tp:taxon-name-part taxon-name-part-type="genus">Teliphasa</tp:taxon-name-part> <tp:taxon-name-part taxon-name-part-type="species">hamata</tp:taxon-name-part></tp:taxon-name></italic> sp. n., paratype, slide No. WYP06011 <bold>23</bold> <italic><tp:taxon-name><tp:taxon-name-part taxon-name-part-type="genus">Teliphasa</tp:taxon-name-part> <tp:taxon-name-part taxon-name-part-type="species">nubilosa</tp:taxon-name-part></tp:taxon-name></italic>, slide No. LLJ15182 <bold>24</bold> <italic><tp:taxon-name><tp:taxon-name-part taxon-name-part-type="genus">Teliphasa</tp:taxon-name-part> <tp:taxon-name-part taxon-name-part-type="species">albifusa</tp:taxon-name-part></tp:taxon-name></italic>, slide No. LLJ15174 <bold>25</bold> <italic><tp:taxon-name><tp:taxon-name-part taxon-name-part-type="genus">Teliphasa</tp:taxon-name-part> <tp:taxon-name-part taxon-name-part-type="species">elegans</tp:taxon-name-part></tp:taxon-name></italic>, slide No. LLJ13038 <bold>26</bold> <italic><tp:taxon-name><tp:taxon-name-part taxon-name-part-type="genus">Teliphasa</tp:taxon-name-part> <tp:taxon-name-part taxon-name-part-type="species">amica</tp:taxon-name-part></tp:taxon-name></italic>, slide No. LLJ13017. Scale bars: 2.0 mm.</p></caption><graphic xmlns:xlink="http://www.w3.org/1999/xlink" xlink:href="zookeys-554-119-g004.jpg" position="float" orientation="portrait" xlink:type="simple" id="oo_73513.jpg"/></fig></tp:treatment-sec></tp:taxon-treatment>
