# Supplementary material for: Taxonomic review of the genus Teliphasa Moore, 1888 from China, with descriptions of four new species (Lepidoptera, Pyralidae, Epipaschiinae)
Source: Zookeys. 2016 Jan 18;(554):119–37. doi: 10.3897/zookeys.554.6177 (PMC4740832; doi:10.3897/zookeys.554.6177)
Supplement: XML Treatment for Teliphasa nubilosa [file zookeys.554.6177-treatment6.xml]

<!DOCTYPE tp:taxon-treatment
  PUBLIC "-//TaxonX//DTD Taxonomic Treatment Publishing DTD v0 20100105//EN" "tax-treatment-NSO.dtd">
<tp:taxon-treatment xmlns:tp="http://www.plazi.org/taxpub"><tp:treatment-meta><kwd-group><label>Taxon classification</label><kwd><named-content content-type="kingdom">Animalia</named-content></kwd><kwd><named-content content-type="order">Lepidoptera</named-content></kwd><kwd><named-content content-type="family">Pyralidae</named-content></kwd></kwd-group><mixed-citation publication-type="journal"><person-group><name><surname>Liu</surname><given-names>Linjie</given-names></name><name><surname>Wang</surname><given-names>Yiping</given-names></name><name><surname>Li</surname><given-names>Houhun</given-names></name></person-group><article-title>Taxonomic review of the genus <italic><tp:taxon-name><tp:taxon-name-part taxon-name-part-type="genus">Teliphasa</tp:taxon-name-part></tp:taxon-name></italic> Moore, 1888 from China, with descriptions of four new species (<tp:taxon-name><tp:taxon-name-part taxon-name-part-type="order">Lepidoptera</tp:taxon-name-part></tp:taxon-name>, <tp:taxon-name><tp:taxon-name-part taxon-name-part-type="family">Pyralidae</tp:taxon-name-part></tp:taxon-name>, <tp:taxon-name><tp:taxon-name-part taxon-name-part-type="subfamily">Epipaschiinae</tp:taxon-name-part></tp:taxon-name>)</article-title><source>Zookeys</source><day>18</day><month>1</month><year>2016</year><volume>2016</volume><issue>554</issue><fpage>119</fpage><lpage>137</lpage><pub-id pub-id-type="doi">10.3897/zookeys.554.6177</pub-id></mixed-citation></tp:treatment-meta><tp:nomenclature><tp:taxon-name>
            <tp:taxon-name-part taxon-name-part-type="genus">Teliphasa</tp:taxon-name-part>
            <tp:taxon-name-part taxon-name-part-type="species">nubilosa</tp:taxon-name-part>
          </tp:taxon-name><tp:taxon-authority>Moore, 1888</tp:taxon-authority><xref ref-type="fig" rid="F2">Figs 9</xref><xref ref-type="fig" rid="F3">, 17</xref><xref ref-type="fig" rid="F4">, 23</xref><tp:nomenclature-citation-list><tp:nomenclature-citation><tp:taxon-name>
                <tp:taxon-name-part taxon-name-part-type="genus">Teliphasa</tp:taxon-name-part> <tp:taxon-name-part taxon-name-part-type="species">nubilosa</tp:taxon-name-part></tp:taxon-name><comment>Moore, 1888: 201. Type Locality: India (Darjiling).</comment></tp:nomenclature-citation><tp:nomenclature-citation><tp:taxon-name>
                <tp:taxon-name-part taxon-name-part-type="genus">Macalla</tp:taxon-name-part> <tp:taxon-name-part taxon-name-part-type="species">formisibia</tp:taxon-name-part></tp:taxon-name><comment>Strand, 1919: 50.</comment></tp:nomenclature-citation></tp:nomenclature-citation-list></tp:nomenclature><tp:treatment-sec sec-type="material"><title>Material examined.</title><p>
            <bold>CHINA: Fujian Province</bold>: 9♂, Xianfengling, Mt. Wuyi, 1000 m, 26.v.2004, leg. Haili Yu; <bold>Guangxi Zhuang Autonomous Region</bold>: 10♂, 2♀, Huaping, Leyie County, 1300 m, 1, 8.viii.2006, leg. Weichun Li; 2♂, Mt. Yuanbao, 700 m, 12.viii.2006, leg. Weichun Li; 5♂, 6♀, Mt. Mao’er, Guilin, 1016 m, 23–24.vii.2015, leg. Mujie Qi and Shengnan Zhao; 4♂, Huanjiang County, Hechi, 1180 m, 23–26.vii.2015, leg. Meiqing Yang and Ga-Eun Lee; <bold>Guizhou Province</bold>: 1♂, Limingguan, Libo County, 720 m, 19.vii.2015, leg. Meiqing Yang and Ga-Eun Lee; <bold>Hainan Province</bold>: 3♂, Mt. Wuzhi, 700 m, 19.v.2007, leg. Zhiwei Zhang and Weichun Li; 2♂, Mt. Diaoluo, 940 m, 31.v.2007, leg. Zhiwei Zhang and Weichun Li; 2♂, Yinggeling, Qiongzhong County, 508 m, 27.vii.2014, leg. Peixin Cong, Linjie Liu and Sha Hu; 2♀, Yuanmenxiang, Baisha County, 460 m, 29–30.vi.2014, leg. Peixin Cong, Linjie Liu and Sha Hu; 1♂, Jianfengling, Ledong County, 770 m, 14.vii.2014, leg. Peixin Cong, Linjie Liu and Sha Hu; 5♂, Mt. Limu, 607 m, 25, 27.vii.2014, leg. Peixin Cong, Linjie Liu and Sha Hu; 5♂, Mt. Wuzhi, 742 m, 20.V.2015, leg. Peixin Cong, Wei Guan and Sha Hu; <bold>Henan Province</bold>: 2♂, 3♀, Lushi County, 1560 m, 19, 21.vii.2001, leg. Dandan Zhang; 1♂, 2♀, Mt. Baiyun, Luoyang County, 1560 m, 22–24.vii.2001, leg. Dandan Zhang; 157♂, 40♀, Mt. Yuntai, Jiaozuo, 1028 m, 5–12.viii.2014, leg. Peixin Cong, Linjie Liu and Sha Hu; <bold>Hubei Province</bold>: 1♀, Pingbaying, Xianfeng, 1280 m, 22.vii.1999, leg. Houhun Li; <bold>Jiangxi Province</bold>: 3♂, Mt. Jiulian, 20–21.vii.2006, leg. Weichun Li; <bold>Sichuan Province: 1</bold>♂, Qingyinge, Mt. Emei, 900 m, 30.iv.1957, leg. Leyi Zheng and Hanhua Cheng; 3♀, Mabian County, 900 m, 21.vii.2004, leg. Yingdang Ren; 2♂, Wenchuan County, 1557 m, 9.vii.2014, leg. Kaijian Teng et al.; 1♂, Wanniansi, Mt. Emei, 830 m, 14.vii.2014, leg. Kaijian Teng et al.; <bold>Yunnan Province</bold>: 1♂, Bubang, Mengla County, 650 m, 23.viii.2005, leg. Yingdang Ren; 1♂, Taiyanghe, Pu’er, 1626 m, 8.vii.2013, leg. Shurong Liu, Yuqi Wang and Kaijian Teng; 1♂, Mt. Jizu, Dali, 2228 m, 27.vii.2014, leg. Kaijian Teng et al.; 10♂, Mt. Weibao, Dali, 2205 m, 30.vii.2014, leg. Kaijian Teng et al.; 1♂, Xiaodifang, Tengcong County, 2116 m, 11.viii.2014, leg. Kaijian Teng, Shurong Liu and Hua Rong; 1♂, Linjiapu, Tengcong County, 2144 m, 16.viii.2014, leg. Kaijian Teng, Shurong Liu and Hua Rong; <bold>Zhejiang Province</bold>: 5♂, Xianrending, Mt. Tianmu, 1500 m, 25.vii.2011, leg. Xicui Du and Xiaobing Fu; 1♂, Laoan, Mt. Tianmu, 555 m, 3.vii.2014, leg. Aihui Yin, Xuemei Hu and Qingyun Wang; 16♂, Sanmuping, Mt. Tianmu, 789 m, 13–15.vii.2014, leg. Aihui Yin, Xuemei Hu and Qingyun Wang; 2♂, Xiguan, Mt. Tianmu, 566 m, 16, 18.vii.2014, leg. Aihui Yin, Xuemei Hu and Qingyun Wang; 9♂, Mt. Longxu, 754 m, 20–22.vii.2014, leg. Aihui Yin, Xuemei Hu and Qingyun Wang; 2♂, Qingliangfeng, 1059 m, 28.vii.2014, leg. Aihui Yin, Xuemei Hu and Qingyun Wang; 5♂, 20♀, Sanmuping, Mt. Tianmu, 789 m, 16–17.vii.2015, leg. Aihui Yin, Kang Lou and Tao Wang.</p></tp:treatment-sec><tp:treatment-sec sec-type="Diagnosis"><title>Diagnosis.</title><p>This species is different from its congeners by the forewing suffused with olive-green scales in the median area, the rather thick male labial palpus extending to thorax, and the dorsal side of the labial palpus with long brownish yellow hairs in the distal 3/4. In addition, this species is similar to <italic><tp:taxon-name><tp:taxon-name-part taxon-name-part-type="genus">Teliphasa</tp:taxon-name-part> <tp:taxon-name-part taxon-name-part-type="species">amica</tp:taxon-name-part></tp:taxon-name></italic> in the male genitalia (Fig. <xref ref-type="fig" rid="F3">17</xref>) by the valva nearly circular, the costa narrowly banded, and the juxta with lobes. It can be distinguished by the narrow uncus irregular in shape, the juxta dilated globosely at base, the saccus ill-defined, and the cornutus about 1/4 the length of the phallus in the male genitalia; the signum set at anterior 1/3 of the corpus bursae in the female genitalia (Fig. <xref ref-type="fig" rid="F4">23</xref>). In <italic><tp:taxon-name><tp:taxon-name-part taxon-name-part-type="genus">Teliphasa</tp:taxon-name-part> <tp:taxon-name-part taxon-name-part-type="species">amica</tp:taxon-name-part></tp:taxon-name></italic>, the uncus is semicircular, the juxta is protruding semicircularly at base laterally, the distinct saccus produced in a short triangle, the cornutus is about 1/2 the length of the phallus in the male genitalia; the signum is located at posterior 1/4 of the corpus bursae in the female genitalia.</p></tp:treatment-sec><tp:treatment-sec sec-type="Description"><title>Description.</title><p>Adult (Fig. <xref ref-type="fig" rid="F2">9</xref>): Wingspan 26.0–38.0 mm.</p></tp:treatment-sec><tp:treatment-sec sec-type="Distribution"><title>Distribution.</title><p>China (Fujian, Guangxi, Guizhou, Hainan, Henan, Hubei, Jiangxi, Sichuan, Yunnan, Zhejiang, Taiwan), India.</p><!--PageBreak--></tp:treatment-sec><tp:treatment-sec><!--Section generated to contain objects referenced in tp:taxon-treatment.--><fig id="F2" position="float" orientation="portrait"><label>Figures 5–12.</label><caption><p>Adults of <italic><tp:taxon-name><tp:taxon-name-part taxon-name-part-type="genus">Teliphasa</tp:taxon-name-part></tp:taxon-name></italic> spp. <bold>5</bold> <italic><tp:taxon-name><tp:taxon-name-part taxon-name-part-type="genus">Teliphasa</tp:taxon-name-part> <tp:taxon-name-part taxon-name-part-type="species">spinosa</tp:taxon-name-part></tp:taxon-name></italic> sp. n., paratype, male <bold>6</bold> <italic><tp:taxon-name><tp:taxon-name-part taxon-name-part-type="genus">Teliphasa</tp:taxon-name-part> <tp:taxon-name-part taxon-name-part-type="species">similalbifusa</tp:taxon-name-part></tp:taxon-name></italic> sp. n., holotype, male <bold>7</bold> <italic><tp:taxon-name><tp:taxon-name-part taxon-name-part-type="genus">Teliphasa</tp:taxon-name-part> <tp:taxon-name-part taxon-name-part-type="species">erythrina</tp:taxon-name-part></tp:taxon-name></italic> sp. n., holotype, male <bold>8</bold> <italic><tp:taxon-name><tp:taxon-name-part taxon-name-part-type="genus">Teliphasa</tp:taxon-name-part> <tp:taxon-name-part taxon-name-part-type="species">hamata</tp:taxon-name-part></tp:taxon-name></italic> sp. n., paratype, male <bold>9</bold> <italic><tp:taxon-name><tp:taxon-name-part taxon-name-part-type="genus">Teliphasa</tp:taxon-name-part> <tp:taxon-name-part taxon-name-part-type="species">nubilosa</tp:taxon-name-part></tp:taxon-name></italic>, male <bold>10</bold> <italic><tp:taxon-name><tp:taxon-name-part taxon-name-part-type="genus">Teliphasa</tp:taxon-name-part> <tp:taxon-name-part taxon-name-part-type="species">albifusa</tp:taxon-name-part></tp:taxon-name></italic>, male <bold>11</bold> <italic><tp:taxon-name><tp:taxon-name-part taxon-name-part-type="genus">Teliphasa</tp:taxon-name-part> <tp:taxon-name-part taxon-name-part-type="species">elegans</tp:taxon-name-part></tp:taxon-name></italic>, male <bold>12</bold> <italic><tp:taxon-name><tp:taxon-name-part taxon-name-part-type="genus">Teliphasa</tp:taxon-name-part> <tp:taxon-name-part taxon-name-part-type="species">amica</tp:taxon-name-part></tp:taxon-name></italic>, male. Scale bars: 5.0 mm.</p></caption><graphic xmlns:xlink="http://www.w3.org/1999/xlink" xlink:href="zookeys-554-119-g002.jpg" position="float" orientation="portrait" xlink:type="simple" id="oo_73511.jpg"/></fig><fig id="F3" position="float" orientation="portrait"><label>Figures 13–20.</label><caption><p>Male genitalia of <italic><tp:taxon-name><tp:taxon-name-part taxon-name-part-type="genus">Teliphasa</tp:taxon-name-part></tp:taxon-name></italic> spp. <bold>13</bold> <italic><tp:taxon-name><tp:taxon-name-part taxon-name-part-type="genus">Teliphasa</tp:taxon-name-part> <tp:taxon-name-part taxon-name-part-type="species">spinosa</tp:taxon-name-part></tp:taxon-name></italic> sp. n., holotype, slide No. LLJ15172 <bold>14</bold> <italic><tp:taxon-name><tp:taxon-name-part taxon-name-part-type="genus">Teliphasa</tp:taxon-name-part> <tp:taxon-name-part taxon-name-part-type="species">similalbifusa</tp:taxon-name-part></tp:taxon-name></italic> sp. n., holotype, slide No. LLJ13039 <bold>15</bold> <italic><tp:taxon-name><tp:taxon-name-part taxon-name-part-type="genus">Teliphasa</tp:taxon-name-part> <tp:taxon-name-part taxon-name-part-type="species">erythrina</tp:taxon-name-part></tp:taxon-name></italic> sp. n., holotype, slide No. WYP05198 <bold>16</bold> <italic><tp:taxon-name><tp:taxon-name-part taxon-name-part-type="genus">Teliphasa</tp:taxon-name-part> <tp:taxon-name-part taxon-name-part-type="species">hamata</tp:taxon-name-part></tp:taxon-name></italic> sp. n., holotype, slide No. LLJ15167 <bold>17</bold> <italic><tp:taxon-name><tp:taxon-name-part taxon-name-part-type="genus">Teliphasa</tp:taxon-name-part> <tp:taxon-name-part taxon-name-part-type="species">nubilosa</tp:taxon-name-part></tp:taxon-name></italic>, slide No. LLJ15173 <bold>18</bold> <italic><tp:taxon-name><tp:taxon-name-part taxon-name-part-type="genus">Teliphasa</tp:taxon-name-part> <tp:taxon-name-part taxon-name-part-type="species">albifusa</tp:taxon-name-part></tp:taxon-name></italic>, slide No. LLJ15175 <bold>19</bold> <italic><tp:taxon-name><tp:taxon-name-part taxon-name-part-type="genus">Teliphasa</tp:taxon-name-part> <tp:taxon-name-part taxon-name-part-type="species">elegans</tp:taxon-name-part></tp:taxon-name></italic>, slide No. LLJ13044 <bold>20</bold> <italic><tp:taxon-name><tp:taxon-name-part taxon-name-part-type="genus">Teliphasa</tp:taxon-name-part> <tp:taxon-name-part taxon-name-part-type="species">amica</tp:taxon-name-part></tp:taxon-name></italic>, slide No. LLJ15178. Scale bars: 2.0 mm.</p></caption><graphic xmlns:xlink="http://www.w3.org/1999/xlink" xlink:href="zookeys-554-119-g003.jpg" position="float" orientation="portrait" xlink:type="simple" id="oo_73512.jpg"/></fig><fig id="F4" position="float" orientation="portrait"><label>Figures 21–26.</label><caption><p>Female genitalia of <italic><tp:taxon-name><tp:taxon-name-part taxon-name-part-type="genus">Teliphasa</tp:taxon-name-part></tp:taxon-name></italic> spp. <bold>21</bold> <italic><tp:taxon-name><tp:taxon-name-part taxon-name-part-type="genus">Teliphasa</tp:taxon-name-part> <tp:taxon-name-part taxon-name-part-type="species">spinosa</tp:taxon-name-part></tp:taxon-name></italic> sp. n., paratype, slide No. RH15180 <bold>22</bold> <italic><tp:taxon-name><tp:taxon-name-part taxon-name-part-type="genus">Teliphasa</tp:taxon-name-part> <tp:taxon-name-part taxon-name-part-type="species">hamata</tp:taxon-name-part></tp:taxon-name></italic> sp. n., paratype, slide No. WYP06011 <bold>23</bold> <italic><tp:taxon-name><tp:taxon-name-part taxon-name-part-type="genus">Teliphasa</tp:taxon-name-part> <tp:taxon-name-part taxon-name-part-type="species">nubilosa</tp:taxon-name-part></tp:taxon-name></italic>, slide No. LLJ15182 <bold>24</bold> <italic><tp:taxon-name><tp:taxon-name-part taxon-name-part-type="genus">Teliphasa</tp:taxon-name-part> <tp:taxon-name-part taxon-name-part-type="species">albifusa</tp:taxon-name-part></tp:taxon-name></italic>, slide No. LLJ15174 <bold>25</bold> <italic><tp:taxon-name><tp:taxon-name-part taxon-name-part-type="genus">Teliphasa</tp:taxon-name-part> <tp:taxon-name-part taxon-name-part-type="species">elegans</tp:taxon-name-part></tp:taxon-name></italic>, slide No. LLJ13038 <bold>26</bold> <italic><tp:taxon-name><tp:taxon-name-part taxon-name-part-type="genus">Teliphasa</tp:taxon-name-part> <tp:taxon-name-part taxon-name-part-type="species">amica</tp:taxon-name-part></tp:taxon-name></italic>, slide No. LLJ13017. Scale bars: 2.0 mm.</p></caption><graphic xmlns:xlink="http://www.w3.org/1999/xlink" xlink:href="zookeys-554-119-g004.jpg" position="float" orientation="portrait" xlink:type="simple" id="oo_73513.jpg"/></fig></tp:treatment-sec></tp:taxon-treatment>
