# Supplementary material for: Taxonomic review of the genus Teliphasa Moore, 1888 from China, with descriptions of four new species (Lepidoptera, Pyralidae, Epipaschiinae)
Source: Zookeys. 2016 Jan 18;(554):119–37. doi: 10.3897/zookeys.554.6177 (PMC4740832; doi:10.3897/zookeys.554.6177)
Supplement: XML Treatment for Teliphasa elegans [file zookeys.554.6177-treatment8.xml]

<!DOCTYPE tp:taxon-treatment
  PUBLIC "-//TaxonX//DTD Taxonomic Treatment Publishing DTD v0 20100105//EN" "tax-treatment-NSO.dtd">
<tp:taxon-treatment xmlns:tp="http://www.plazi.org/taxpub"><tp:treatment-meta><kwd-group><label>Taxon classification</label><kwd><named-content content-type="kingdom">Animalia</named-content></kwd><kwd><named-content content-type="order">Lepidoptera</named-content></kwd><kwd><named-content content-type="family">Pyralidae</named-content></kwd></kwd-group><mixed-citation publication-type="journal"><person-group><name><surname>Liu</surname><given-names>Linjie</given-names></name><name><surname>Wang</surname><given-names>Yiping</given-names></name><name><surname>Li</surname><given-names>Houhun</given-names></name></person-group><article-title>Taxonomic review of the genus <italic><tp:taxon-name><tp:taxon-name-part taxon-name-part-type="genus">Teliphasa</tp:taxon-name-part></tp:taxon-name></italic> Moore, 1888 from China, with descriptions of four new species (<tp:taxon-name><tp:taxon-name-part taxon-name-part-type="order">Lepidoptera</tp:taxon-name-part></tp:taxon-name>, <tp:taxon-name><tp:taxon-name-part taxon-name-part-type="family">Pyralidae</tp:taxon-name-part></tp:taxon-name>, <tp:taxon-name><tp:taxon-name-part taxon-name-part-type="subfamily">Epipaschiinae</tp:taxon-name-part></tp:taxon-name>)</article-title><source>Zookeys</source><day>18</day><month>1</month><year>2016</year><volume>2016</volume><issue>554</issue><fpage>119</fpage><lpage>137</lpage><pub-id pub-id-type="doi">10.3897/zookeys.554.6177</pub-id></mixed-citation></tp:treatment-meta><tp:nomenclature><tp:taxon-name>
            <tp:taxon-name-part taxon-name-part-type="genus">Teliphasa</tp:taxon-name-part>
            <tp:taxon-name-part taxon-name-part-type="species">elegans</tp:taxon-name-part>
          </tp:taxon-name><tp:taxon-authority>(Butler, 1881)</tp:taxon-authority><xref ref-type="fig" rid="F2">Figs 11</xref><xref ref-type="fig" rid="F3">, 19</xref><xref ref-type="fig" rid="F4">, 25</xref><tp:nomenclature-citation-list><tp:nomenclature-citation><tp:taxon-name>
                <tp:taxon-name-part taxon-name-part-type="genus">Locastra</tp:taxon-name-part> <tp:taxon-name-part taxon-name-part-type="species">elegans</tp:taxon-name-part></tp:taxon-name><comment>Butler, 1881: 581. Type Locality: Japan (Yokohama).</comment></tp:nomenclature-citation><tp:nomenclature-citation><tp:taxon-name>
                <tp:taxon-name-part taxon-name-part-type="genus">Macalla</tp:taxon-name-part> <tp:taxon-name-part taxon-name-part-type="species">elegans</tp:taxon-name-part></tp:taxon-name><comment>(Butler): <xref ref-type="bibr" rid="B12">Rebel 1901</xref>: 258.</comment></tp:nomenclature-citation><tp:nomenclature-citation><tp:taxon-name>
                <tp:taxon-name-part taxon-name-part-type="genus">Teliphasa</tp:taxon-name-part> <tp:taxon-name-part taxon-name-part-type="species">elegans</tp:taxon-name-part></tp:taxon-name><comment>(Butler): <xref ref-type="bibr" rid="B11">Mutuura 1957</xref>: 105.</comment></tp:nomenclature-citation></tp:nomenclature-citation-list></tp:nomenclature><tp:treatment-sec sec-type="material"><title>Material examined.</title><p>
            <bold>CHINA: Guizhou Province</bold>: 2♂, Suoluo, Chishui, 390 m, 27–28.V.2000, leg. Yanli Du; <bold>Hebei Province</bold>: 4♂, Xinglong County, 800 m, 20.vii.2011, leg. Houhun Li and Yanpeng Cai; <bold>Heilongjiang Province</bold>: 2♀, Mt. Mao’er, 18.vii.2009, leg. Weichun Li and Jiayu Liu; <bold>Henan Province</bold>: 1♀, Mt. Jigong, Xinyang, 700 m, 13.vii.2001, leg. Dandan Zhang; 1♀, Shiziping, Lushi County, 1200 m, 21.vii.2001, leg. Dandan Zhang; 1♂, Baligou, Huixian, 780 m, 12.vii.2002, leg. Xinpu Wang; <bold>Hubei Province</bold>: 1♂, Shennongjia, 15.vii.1977, leg. Leyi Zheng; <bold>Tianjin</bold>: 3♂, Mt. Baxian, 560 m, 13–14.vii.2005, leg. Houhun Li et al.; 1♀, Mt. Jiulong, 10.vii.2009, leg. Weichun Li.</p></tp:treatment-sec><tp:treatment-sec sec-type="Diagnosis"><title>Diagnosis.</title><p>This species has two forms: the blackish form and the whitish from. The blackish form can be differentiated by the forewing and the distal 2/3 of hindwing blackish brown. The whitish form is similar to <italic><tp:taxon-name><tp:taxon-name-part taxon-name-part-type="genus">Teliphasa</tp:taxon-name-part> <tp:taxon-name-part taxon-name-part-type="species">albifusa</tp:taxon-name-part></tp:taxon-name></italic> superficially, but can be separated from the latter by the uncus subovate, the costa without process ventrally, and the phallus ventrally with two short digitiform distal processes that lack spines internally in the male genitalia (Fig. <xref ref-type="fig" rid="F3">19</xref>); the ductus bursae with one sclerotized subtriangular plate posteriorly, and the signum narrow rectangular in the female genitalia (Fig. <xref ref-type="fig" rid="F4">25</xref>). Whereas in <italic><tp:taxon-name><tp:taxon-name-part taxon-name-part-type="genus">Teliphasa</tp:taxon-name-part> <tp:taxon-name-part taxon-name-part-type="species">albifusa</tp:taxon-name-part></tp:taxon-name></italic>, the uncus is trapezoidal, the costa has a subtriangular process ventrally, and the phallus ventrally with a short slender distal process that has a row of spines internally in the male genitalia; the ductus bursae with two irregular sclerotized plates posteriorly, and the signum is subtriangular in the female genitalia.</p></tp:treatment-sec><tp:treatment-sec sec-type="Description"><title>Description.</title><p>Adult (Fig. <xref ref-type="fig" rid="F2">11</xref>): Wingspan 34.0–38.0 mm.</p></tp:treatment-sec><tp:treatment-sec sec-type="Host plants"><title>Host plants.</title><p>
            <italic><tp:taxon-name><tp:taxon-name-part taxon-name-part-type="genus">Glycine</tp:taxon-name-part> <tp:taxon-name-part taxon-name-part-type="species">max</tp:taxon-name-part></tp:taxon-name></italic> (Linn.) Merr. (<xref ref-type="bibr" rid="B16">Song and He 1977</xref>), <italic><tp:taxon-name><tp:taxon-name-part taxon-name-part-type="genus">Cornus</tp:taxon-name-part> <tp:taxon-name-part taxon-name-part-type="species">macrophylla</tp:taxon-name-part></tp:taxon-name></italic> Wall. (<xref ref-type="bibr" rid="B5">Hayashi 2006</xref>).</p></tp:treatment-sec><tp:treatment-sec sec-type="Distribution"><title>Distribution.</title><p>China (Fujian, Guangxi, Guizhou, Hebei, Heilongjiang, Henan, Hubei, Hunan, Shaanxi, Tianjin), Korea, Japan, Ussuri.</p></tp:treatment-sec><tp:treatment-sec><!--Section generated to contain objects referenced in tp:taxon-treatment.--><fig id="F2" position="float" orientation="portrait"><label>Figures 5–12.</label><caption><p>Adults of <italic><tp:taxon-name><tp:taxon-name-part taxon-name-part-type="genus">Teliphasa</tp:taxon-name-part></tp:taxon-name></italic> spp. <bold>5</bold> <italic><tp:taxon-name><tp:taxon-name-part taxon-name-part-type="genus">Teliphasa</tp:taxon-name-part> <tp:taxon-name-part taxon-name-part-type="species">spinosa</tp:taxon-name-part></tp:taxon-name></italic> sp. n., paratype, male <bold>6</bold> <italic><tp:taxon-name><tp:taxon-name-part taxon-name-part-type="genus">Teliphasa</tp:taxon-name-part> <tp:taxon-name-part taxon-name-part-type="species">similalbifusa</tp:taxon-name-part></tp:taxon-name></italic> sp. n., holotype, male <bold>7</bold> <italic><tp:taxon-name><tp:taxon-name-part taxon-name-part-type="genus">Teliphasa</tp:taxon-name-part> <tp:taxon-name-part taxon-name-part-type="species">erythrina</tp:taxon-name-part></tp:taxon-name></italic> sp. n., holotype, male <bold>8</bold> <italic><tp:taxon-name><tp:taxon-name-part taxon-name-part-type="genus">Teliphasa</tp:taxon-name-part> <tp:taxon-name-part taxon-name-part-type="species">hamata</tp:taxon-name-part></tp:taxon-name></italic> sp. n., paratype, male <bold>9</bold> <italic><tp:taxon-name><tp:taxon-name-part taxon-name-part-type="genus">Teliphasa</tp:taxon-name-part> <tp:taxon-name-part taxon-name-part-type="species">nubilosa</tp:taxon-name-part></tp:taxon-name></italic>, male <bold>10</bold> <italic><tp:taxon-name><tp:taxon-name-part taxon-name-part-type="genus">Teliphasa</tp:taxon-name-part> <tp:taxon-name-part taxon-name-part-type="species">albifusa</tp:taxon-name-part></tp:taxon-name></italic>, male <bold>11</bold> <italic><tp:taxon-name><tp:taxon-name-part taxon-name-part-type="genus">Teliphasa</tp:taxon-name-part> <tp:taxon-name-part taxon-name-part-type="species">elegans</tp:taxon-name-part></tp:taxon-name></italic>, male <bold>12</bold> <italic><tp:taxon-name><tp:taxon-name-part taxon-name-part-type="genus">Teliphasa</tp:taxon-name-part> <tp:taxon-name-part taxon-name-part-type="species">amica</tp:taxon-name-part></tp:taxon-name></italic>, male. Scale bars: 5.0 mm.</p></caption><graphic xmlns:xlink="http://www.w3.org/1999/xlink" xlink:href="zookeys-554-119-g002.jpg" position="float" orientation="portrait" xlink:type="simple" id="oo_73511.jpg"/></fig><fig id="F3" position="float" orientation="portrait"><label>Figures 13–20.</label><caption><p>Male genitalia of <italic><tp:taxon-name><tp:taxon-name-part taxon-name-part-type="genus">Teliphasa</tp:taxon-name-part></tp:taxon-name></italic> spp. <bold>13</bold> <italic><tp:taxon-name><tp:taxon-name-part taxon-name-part-type="genus">Teliphasa</tp:taxon-name-part> <tp:taxon-name-part taxon-name-part-type="species">spinosa</tp:taxon-name-part></tp:taxon-name></italic> sp. n., holotype, slide No. LLJ15172 <bold>14</bold> <italic><tp:taxon-name><tp:taxon-name-part taxon-name-part-type="genus">Teliphasa</tp:taxon-name-part> <tp:taxon-name-part taxon-name-part-type="species">similalbifusa</tp:taxon-name-part></tp:taxon-name></italic> sp. n., holotype, slide No. LLJ13039 <bold>15</bold> <italic><tp:taxon-name><tp:taxon-name-part taxon-name-part-type="genus">Teliphasa</tp:taxon-name-part> <tp:taxon-name-part taxon-name-part-type="species">erythrina</tp:taxon-name-part></tp:taxon-name></italic> sp. n., holotype, slide No. WYP05198 <bold>16</bold> <italic><tp:taxon-name><tp:taxon-name-part taxon-name-part-type="genus">Teliphasa</tp:taxon-name-part> <tp:taxon-name-part taxon-name-part-type="species">hamata</tp:taxon-name-part></tp:taxon-name></italic> sp. n., holotype, slide No. LLJ15167 <bold>17</bold> <italic><tp:taxon-name><tp:taxon-name-part taxon-name-part-type="genus">Teliphasa</tp:taxon-name-part> <tp:taxon-name-part taxon-name-part-type="species">nubilosa</tp:taxon-name-part></tp:taxon-name></italic>, slide No. LLJ15173 <bold>18</bold> <italic><tp:taxon-name><tp:taxon-name-part taxon-name-part-type="genus">Teliphasa</tp:taxon-name-part> <tp:taxon-name-part taxon-name-part-type="species">albifusa</tp:taxon-name-part></tp:taxon-name></italic>, slide No. LLJ15175 <bold>19</bold> <italic><tp:taxon-name><tp:taxon-name-part taxon-name-part-type="genus">Teliphasa</tp:taxon-name-part> <tp:taxon-name-part taxon-name-part-type="species">elegans</tp:taxon-name-part></tp:taxon-name></italic>, slide No. LLJ13044 <bold>20</bold> <italic><tp:taxon-name><tp:taxon-name-part taxon-name-part-type="genus">Teliphasa</tp:taxon-name-part> <tp:taxon-name-part taxon-name-part-type="species">amica</tp:taxon-name-part></tp:taxon-name></italic>, slide No. LLJ15178. Scale bars: 2.0 mm.</p></caption><graphic xmlns:xlink="http://www.w3.org/1999/xlink" xlink:href="zookeys-554-119-g003.jpg" position="float" orientation="portrait" xlink:type="simple" id="oo_73512.jpg"/></fig><fig id="F4" position="float" orientation="portrait"><label>Figures 21–26.</label><caption><p>Female genitalia of <italic><tp:taxon-name><tp:taxon-name-part taxon-name-part-type="genus">Teliphasa</tp:taxon-name-part></tp:taxon-name></italic> spp. <bold>21</bold> <italic><tp:taxon-name><tp:taxon-name-part taxon-name-part-type="genus">Teliphasa</tp:taxon-name-part> <tp:taxon-name-part taxon-name-part-type="species">spinosa</tp:taxon-name-part></tp:taxon-name></italic> sp. n., paratype, slide No. RH15180 <bold>22</bold> <italic><tp:taxon-name><tp:taxon-name-part taxon-name-part-type="genus">Teliphasa</tp:taxon-name-part> <tp:taxon-name-part taxon-name-part-type="species">hamata</tp:taxon-name-part></tp:taxon-name></italic> sp. n., paratype, slide No. WYP06011 <bold>23</bold> <italic><tp:taxon-name><tp:taxon-name-part taxon-name-part-type="genus">Teliphasa</tp:taxon-name-part> <tp:taxon-name-part taxon-name-part-type="species">nubilosa</tp:taxon-name-part></tp:taxon-name></italic>, slide No. LLJ15182 <bold>24</bold> <italic><tp:taxon-name><tp:taxon-name-part taxon-name-part-type="genus">Teliphasa</tp:taxon-name-part> <tp:taxon-name-part taxon-name-part-type="species">albifusa</tp:taxon-name-part></tp:taxon-name></italic>, slide No. LLJ15174 <bold>25</bold> <italic><tp:taxon-name><tp:taxon-name-part taxon-name-part-type="genus">Teliphasa</tp:taxon-name-part> <tp:taxon-name-part taxon-name-part-type="species">elegans</tp:taxon-name-part></tp:taxon-name></italic>, slide No. LLJ13038 <bold>26</bold> <italic><tp:taxon-name><tp:taxon-name-part taxon-name-part-type="genus">Teliphasa</tp:taxon-name-part> <tp:taxon-name-part taxon-name-part-type="species">amica</tp:taxon-name-part></tp:taxon-name></italic>, slide No. LLJ13017. Scale bars: 2.0 mm.</p></caption><graphic xmlns:xlink="http://www.w3.org/1999/xlink" xlink:href="zookeys-554-119-g004.jpg" position="float" orientation="portrait" xlink:type="simple" id="oo_73513.jpg"/></fig></tp:treatment-sec><ref-list><ref id="B12"><mixed-citation xmlns:xlink="http://www.w3.org/1999/xlink" xlink:type="simple">
          <person-group><name name-style="western"><surname>Rebel</surname><given-names>H</given-names></name></person-group> (<year>1901</year>) <article-title><tp:taxon-name><tp:taxon-name-part taxon-name-part-type="family">Pyralidae</tp:taxon-name-part></tp:taxon-name>-<tp:taxon-name><tp:taxon-name-part taxon-name-part-type="family">Micropterygidae</tp:taxon-name-part></tp:taxon-name>.</article-title> In: <person-group><name name-style="western"><surname>Staudinger</surname><given-names>O</given-names></name><name name-style="western"><surname>Rebel</surname><given-names>H</given-names></name></person-group> (<role>Eds</role>) <source>Catalog der Lepidopteren des palaearctischen Faunengebietes</source> <volume>2</volume>: <fpage>1</fpage>–<lpage>368</lpage>.</mixed-citation></ref><ref id="B11"><mixed-citation xmlns:xlink="http://www.w3.org/1999/xlink" xlink:type="simple">
          <person-group><name name-style="western"><surname>Mutuura</surname><given-names>A</given-names></name></person-group> (<year>1957</year>) <article-title><tp:taxon-name><tp:taxon-name-part taxon-name-part-type="family">Pyralidae</tp:taxon-name-part></tp:taxon-name>.</article-title> In: <person-group><name name-style="western"><surname>Esaki</surname><given-names>T</given-names></name><name name-style="western"><surname>Issiki</surname><given-names>S</given-names></name><name name-style="western"><surname>Inoue</surname><given-names>H</given-names></name><name name-style="western"><surname>Mutuura</surname><given-names>A</given-names></name><name name-style="western"><surname>Ogata</surname><given-names>M</given-names></name><name name-style="western"><surname>Okagaki</surname><given-names>H</given-names></name></person-group> (<role>Eds</role>) <source>Icones Heterocerorum Japonicorum in Coloribus Naturalibus</source>. <publisher-name>Hoikusya</publisher-name>, <publisher-loc>Osaka</publisher-loc>, <volume>1</volume>: <fpage>93</fpage>–<lpage>147</lpage>.</mixed-citation></ref><ref id="B16"><mixed-citation xmlns:xlink="http://www.w3.org/1999/xlink" xlink:type="simple">
          <person-group><name name-style="western"><surname>Song</surname><given-names>SM</given-names></name><name name-style="western"><surname>He</surname><given-names>MS</given-names></name></person-group> (<year>1977</year>) <article-title><tp:taxon-name><tp:taxon-name-part taxon-name-part-type="family">Pyralididae</tp:taxon-name-part></tp:taxon-name>.</article-title> In: <person-group><name name-style="western"><surname>Yang</surname><given-names>XK</given-names></name></person-group> (<role>Ed.</role>) <source>Insects of the Three Gorge Reservoir Area of Yangtze River</source>. <publisher-name>Chongqing press</publisher-name>, <publisher-loc>Chongqing</publisher-loc> <volume>2</volume>: <fpage>975</fpage>–<lpage>1847</lpage>.</mixed-citation></ref><ref id="B5"><mixed-citation xmlns:xlink="http://www.w3.org/1999/xlink" xlink:type="simple">
          <person-group><name name-style="western"><surname>Hayashi</surname><given-names>E</given-names></name></person-group> (<year>2006</year>) <article-title>A new host plant of <italic><tp:taxon-name><tp:taxon-name-part taxon-name-part-type="genus">Teliphasa</tp:taxon-name-part> <tp:taxon-name-part taxon-name-part-type="species">elegans</tp:taxon-name-part></tp:taxon-name></italic> (Butler) (<tp:taxon-name><tp:taxon-name-part taxon-name-part-type="family">Pyralidae</tp:taxon-name-part></tp:taxon-name>).</article-title> <source>Japan Heterocerists’ Journal</source> <volume>240</volume>: <lpage>272</lpage>.</mixed-citation></ref></ref-list></tp:taxon-treatment>
