# Supplementary material for: Taxonomic review of the genus Teliphasa Moore, 1888 from China, with descriptions of four new species (Lepidoptera, Pyralidae, Epipaschiinae)
Source: Zookeys. 2016 Jan 18;(554):119–37. doi: 10.3897/zookeys.554.6177 (PMC4740832; doi:10.3897/zookeys.554.6177)
Supplement: XML Treatment for Teliphasa amica [file zookeys.554.6177-treatment9.xml]

<!DOCTYPE tp:taxon-treatment
  PUBLIC "-//TaxonX//DTD Taxonomic Treatment Publishing DTD v0 20100105//EN" "tax-treatment-NSO.dtd">
<tp:taxon-treatment xmlns:tp="http://www.plazi.org/taxpub"><tp:treatment-meta><kwd-group><label>Taxon classification</label><kwd><named-content content-type="kingdom">Animalia</named-content></kwd><kwd><named-content content-type="order">Lepidoptera</named-content></kwd><kwd><named-content content-type="family">Pyralidae</named-content></kwd></kwd-group><mixed-citation publication-type="journal"><person-group><name><surname>Liu</surname><given-names>Linjie</given-names></name><name><surname>Wang</surname><given-names>Yiping</given-names></name><name><surname>Li</surname><given-names>Houhun</given-names></name></person-group><article-title>Taxonomic review of the genus <italic><tp:taxon-name><tp:taxon-name-part taxon-name-part-type="genus">Teliphasa</tp:taxon-name-part></tp:taxon-name></italic> Moore, 1888 from China, with descriptions of four new species (<tp:taxon-name><tp:taxon-name-part taxon-name-part-type="order">Lepidoptera</tp:taxon-name-part></tp:taxon-name>, <tp:taxon-name><tp:taxon-name-part taxon-name-part-type="family">Pyralidae</tp:taxon-name-part></tp:taxon-name>, <tp:taxon-name><tp:taxon-name-part taxon-name-part-type="subfamily">Epipaschiinae</tp:taxon-name-part></tp:taxon-name>)</article-title><source>Zookeys</source><day>18</day><month>1</month><year>2016</year><volume>2016</volume><issue>554</issue><fpage>119</fpage><lpage>137</lpage><pub-id pub-id-type="doi">10.3897/zookeys.554.6177</pub-id></mixed-citation></tp:treatment-meta><tp:nomenclature><tp:taxon-name>
            <tp:taxon-name-part taxon-name-part-type="genus">Teliphasa</tp:taxon-name-part>
            <tp:taxon-name-part taxon-name-part-type="species">amica</tp:taxon-name-part>
          </tp:taxon-name><tp:taxon-authority>(Butler, 1879)</tp:taxon-authority><xref ref-type="fig" rid="F2">Figs 12</xref><xref ref-type="fig" rid="F3">, 20</xref><xref ref-type="fig" rid="F4">, 26</xref><!--PageBreak--><tp:nomenclature-citation-list><tp:nomenclature-citation><tp:taxon-name>
                <tp:taxon-name-part taxon-name-part-type="genus">Locastra</tp:taxon-name-part> <tp:taxon-name-part taxon-name-part-type="species">amica</tp:taxon-name-part></tp:taxon-name><comment>Butler, 1879: 447. Type Locality: Japan.</comment></tp:nomenclature-citation><tp:nomenclature-citation><tp:taxon-name>
                <tp:taxon-name-part taxon-name-part-type="genus">Macalla</tp:taxon-name-part> <tp:taxon-name-part taxon-name-part-type="species">amica</tp:taxon-name-part></tp:taxon-name><comment>(Butler): <xref ref-type="bibr" rid="B4">Hampson 1896</xref>: 454.</comment></tp:nomenclature-citation><tp:nomenclature-citation><tp:taxon-name>
                <tp:taxon-name-part taxon-name-part-type="genus">Teliphasa</tp:taxon-name-part> <tp:taxon-name-part taxon-name-part-type="species">amica</tp:taxon-name-part></tp:taxon-name><comment>(Butler): <xref ref-type="bibr" rid="B11">Mutuura 1957</xref>: 105.</comment></tp:nomenclature-citation></tp:nomenclature-citation-list></tp:nomenclature><tp:treatment-sec sec-type="material"><title>Material examined.</title><p>
            <bold>CHINA: Guangxi Zhuang Autonomous Region</bold>: 1♀, Huaping, Leyie County, 950 m, 8.viii.2006, leg. Weichun Li; 1♂, 1♀, Mt. Yuanbao, 700 m, 11.viii.2006, leg. Weichun Li; <bold>Hebei Province</bold>: 4♂, 1♀, Xinglong County, 800 m, 20.vii.2011, leg. Houhun Li and Yanpeng Cai; <bold>Henan Province</bold>: 1♂, 1♀, Mt. Jigong, Xinyang, 700 m, 13.vii.2001, leg. Dandan Zhang; 1♀, Mt. Tongbai, Tongbai County, 300 m, 16.vii.2001, leg. Dandan Zhang; 35♂, 9♀, Linzhou, 550 m, 21, 23.vii.2006, leg. Hui Zhen and Denghui Kuang; 4♂, Mt. Guan, Hui County, 550 m, 26.vii.2006, leg. Hui Zhen and Denghui Kuang; 31♂, 14♀, Mt. Wangwu, Jiyuan, 800 m, 28–30.vii.2006, leg. Hui Zhen and Denghui Kuang; 4♂, Mt. Yuntai, Jiaozuo, 1028 m, 10.viii.2014, leg. Peixin Cong, Linjie Liu and Sha Hu; <bold>Hubei Province</bold>: 1♂, 1♀, Shennongjia, 1977, leg. Huanguang Zou; <bold>Jiangxi Province</bold>: 1♀, Mt. Jiulong, 10.vii.2009, leg. Weichun Li; 1♀, Mt. Jiulian, 21.vii.2006, leg. Weichun Li; <bold>Sichuan Province</bold>: 1♂, Qingyinge, Mt. Emei, 900 m, 30.iv.1957, leg. Leyi Zheng and Hanhua Cheng; <bold>Tianjin</bold>: 4♂, Mt. Baxian, 550 m, 23–24.vi.2001, leg. Houhun Li et al.; 1♂, 1♀, Mt. Pan, Ji County, 170 m, 20.vii.2004, leg. Houhun Li et al.; 19♂, 6♀, Mt. Baxian, 560 m, 13, 16.vii.2005, leg. Houhun Li et al.; 3♂, 1♀, Mt. Baxian, 550 m, 23–24.vii.2015, leg. Houhun Li and Peixin Cong; <bold>Zhejiang Province</bold>: 2♂, Qingliangfeng, Linan, 900 m, 10, 12.viii.2005, leg. Yunli Xiao; 1♂, Xiguan, Mt. Tianmu, 566 m, 17.vii.2014, leg. Aihui Yin, Xuemei Hu and Qingyun Wang; 1♂, Yulingguan, Qingliangfeng, 220 m, 24.vii.2014, leg. Aihui Yin, Xuemei Hu and Qingyun Wang; 1♂, Mt. Longtang, 520 m, 26.vii.2014, leg. Aihui Yin, Xuemei Hu and Qingyun Wang; 2♂, Qianqingtang, Qingliangfeng, 1059 m, 28.vii.2014, leg. Aihui Yin, Xuemei Hu and Qingyun Wang; 2♂, Sanmuping, Mt. Tianmu, 789 m, 8.viii.2014, leg. Aihui Yin, Qingyun Wang and Suran Li.</p></tp:treatment-sec><tp:treatment-sec sec-type="Diagnosis"><title>Diagnosis.</title><p>This species is characterized by having a semicircular uncus, the gnathos about 1/2 the length of the scaphium, the transtilla medially produced to a rectangular extension, the bilobed juxta in the male genitalia (Fig. <xref ref-type="fig" rid="F3">20</xref>); the elongate rectangular antrum and the triangular signum in the female genitalia (Fig. <xref ref-type="fig" rid="F4">26</xref>). <italic><tp:taxon-name><tp:taxon-name-part taxon-name-part-type="genus">Teliphasa</tp:taxon-name-part> <tp:taxon-name-part taxon-name-part-type="species">amica</tp:taxon-name-part></tp:taxon-name></italic> is similar to <italic><tp:taxon-name><tp:taxon-name-part taxon-name-part-type="genus">Teliphasa</tp:taxon-name-part> <tp:taxon-name-part taxon-name-part-type="species">hamata</tp:taxon-name-part></tp:taxon-name></italic> sp. n. superficially, but distinguishable in the male genitalia by the saccus completed and the single cornutus. But in <italic><tp:taxon-name><tp:taxon-name-part taxon-name-part-type="genus">Teliphasa</tp:taxon-name-part> <tp:taxon-name-part taxon-name-part-type="species">hamata</tp:taxon-name-part></tp:taxon-name></italic> sp. n., the saccus is separated and the phallus has two cornuti. In addition, <italic><tp:taxon-name><tp:taxon-name-part taxon-name-part-type="genus">Teliphasa</tp:taxon-name-part> <tp:taxon-name-part taxon-name-part-type="species">amica</tp:taxon-name-part></tp:taxon-name></italic> and <italic><tp:taxon-name><tp:taxon-name-part taxon-name-part-type="genus">Teliphasa</tp:taxon-name-part> <tp:taxon-name-part taxon-name-part-type="species">nubilosa</tp:taxon-name-part></tp:taxon-name></italic> are also much alike in the male genitalia, and the differences between them are stated under <italic><tp:taxon-name><tp:taxon-name-part taxon-name-part-type="genus">Teliphasa</tp:taxon-name-part> <tp:taxon-name-part taxon-name-part-type="species">nubilosa</tp:taxon-name-part></tp:taxon-name></italic>.</p></tp:treatment-sec><tp:treatment-sec sec-type="Description"><title>Description.</title><p>Adult (Fig. <xref ref-type="fig" rid="F2">12</xref>): Wingspan 36.0–40.0 mm.</p></tp:treatment-sec><tp:treatment-sec sec-type="Distribution"><title>Distribution.</title><p>China (Fujian, Guangxi, Hebei, Henan, Hubei, Jiangxi, Sichuan, Shandong, Tianjin, Yunnan, Zhejiang, Taiwan), Korea, Japan.</p><!--PageBreak--></tp:treatment-sec><tp:treatment-sec><!--Section generated to contain objects referenced in tp:taxon-treatment.--><fig id="F2" position="float" orientation="portrait"><label>Figures 5–12.</label><caption><p>Adults of <italic><tp:taxon-name><tp:taxon-name-part taxon-name-part-type="genus">Teliphasa</tp:taxon-name-part></tp:taxon-name></italic> spp. <bold>5</bold> <italic><tp:taxon-name><tp:taxon-name-part taxon-name-part-type="genus">Teliphasa</tp:taxon-name-part> <tp:taxon-name-part taxon-name-part-type="species">spinosa</tp:taxon-name-part></tp:taxon-name></italic> sp. n., paratype, male <bold>6</bold> <italic><tp:taxon-name><tp:taxon-name-part taxon-name-part-type="genus">Teliphasa</tp:taxon-name-part> <tp:taxon-name-part taxon-name-part-type="species">similalbifusa</tp:taxon-name-part></tp:taxon-name></italic> sp. n., holotype, male <bold>7</bold> <italic><tp:taxon-name><tp:taxon-name-part taxon-name-part-type="genus">Teliphasa</tp:taxon-name-part> <tp:taxon-name-part taxon-name-part-type="species">erythrina</tp:taxon-name-part></tp:taxon-name></italic> sp. n., holotype, male <bold>8</bold> <italic><tp:taxon-name><tp:taxon-name-part taxon-name-part-type="genus">Teliphasa</tp:taxon-name-part> <tp:taxon-name-part taxon-name-part-type="species">hamata</tp:taxon-name-part></tp:taxon-name></italic> sp. n., paratype, male <bold>9</bold> <italic><tp:taxon-name><tp:taxon-name-part taxon-name-part-type="genus">Teliphasa</tp:taxon-name-part> <tp:taxon-name-part taxon-name-part-type="species">nubilosa</tp:taxon-name-part></tp:taxon-name></italic>, male <bold>10</bold> <italic><tp:taxon-name><tp:taxon-name-part taxon-name-part-type="genus">Teliphasa</tp:taxon-name-part> <tp:taxon-name-part taxon-name-part-type="species">albifusa</tp:taxon-name-part></tp:taxon-name></italic>, male <bold>11</bold> <italic><tp:taxon-name><tp:taxon-name-part taxon-name-part-type="genus">Teliphasa</tp:taxon-name-part> <tp:taxon-name-part taxon-name-part-type="species">elegans</tp:taxon-name-part></tp:taxon-name></italic>, male <bold>12</bold> <italic><tp:taxon-name><tp:taxon-name-part taxon-name-part-type="genus">Teliphasa</tp:taxon-name-part> <tp:taxon-name-part taxon-name-part-type="species">amica</tp:taxon-name-part></tp:taxon-name></italic>, male. Scale bars: 5.0 mm.</p></caption><graphic xmlns:xlink="http://www.w3.org/1999/xlink" xlink:href="zookeys-554-119-g002.jpg" position="float" orientation="portrait" xlink:type="simple" id="oo_73511.jpg"/></fig><fig id="F3" position="float" orientation="portrait"><label>Figures 13–20.</label><caption><p>Male genitalia of <italic><tp:taxon-name><tp:taxon-name-part taxon-name-part-type="genus">Teliphasa</tp:taxon-name-part></tp:taxon-name></italic> spp. <bold>13</bold> <italic><tp:taxon-name><tp:taxon-name-part taxon-name-part-type="genus">Teliphasa</tp:taxon-name-part> <tp:taxon-name-part taxon-name-part-type="species">spinosa</tp:taxon-name-part></tp:taxon-name></italic> sp. n., holotype, slide No. LLJ15172 <bold>14</bold> <italic><tp:taxon-name><tp:taxon-name-part taxon-name-part-type="genus">Teliphasa</tp:taxon-name-part> <tp:taxon-name-part taxon-name-part-type="species">similalbifusa</tp:taxon-name-part></tp:taxon-name></italic> sp. n., holotype, slide No. LLJ13039 <bold>15</bold> <italic><tp:taxon-name><tp:taxon-name-part taxon-name-part-type="genus">Teliphasa</tp:taxon-name-part> <tp:taxon-name-part taxon-name-part-type="species">erythrina</tp:taxon-name-part></tp:taxon-name></italic> sp. n., holotype, slide No. WYP05198 <bold>16</bold> <italic><tp:taxon-name><tp:taxon-name-part taxon-name-part-type="genus">Teliphasa</tp:taxon-name-part> <tp:taxon-name-part taxon-name-part-type="species">hamata</tp:taxon-name-part></tp:taxon-name></italic> sp. n., holotype, slide No. LLJ15167 <bold>17</bold> <italic><tp:taxon-name><tp:taxon-name-part taxon-name-part-type="genus">Teliphasa</tp:taxon-name-part> <tp:taxon-name-part taxon-name-part-type="species">nubilosa</tp:taxon-name-part></tp:taxon-name></italic>, slide No. LLJ15173 <bold>18</bold> <italic><tp:taxon-name><tp:taxon-name-part taxon-name-part-type="genus">Teliphasa</tp:taxon-name-part> <tp:taxon-name-part taxon-name-part-type="species">albifusa</tp:taxon-name-part></tp:taxon-name></italic>, slide No. LLJ15175 <bold>19</bold> <italic><tp:taxon-name><tp:taxon-name-part taxon-name-part-type="genus">Teliphasa</tp:taxon-name-part> <tp:taxon-name-part taxon-name-part-type="species">elegans</tp:taxon-name-part></tp:taxon-name></italic>, slide No. LLJ13044 <bold>20</bold> <italic><tp:taxon-name><tp:taxon-name-part taxon-name-part-type="genus">Teliphasa</tp:taxon-name-part> <tp:taxon-name-part taxon-name-part-type="species">amica</tp:taxon-name-part></tp:taxon-name></italic>, slide No. LLJ15178. Scale bars: 2.0 mm.</p></caption><graphic xmlns:xlink="http://www.w3.org/1999/xlink" xlink:href="zookeys-554-119-g003.jpg" position="float" orientation="portrait" xlink:type="simple" id="oo_73512.jpg"/></fig><fig id="F4" position="float" orientation="portrait"><label>Figures 21–26.</label><caption><p>Female genitalia of <italic><tp:taxon-name><tp:taxon-name-part taxon-name-part-type="genus">Teliphasa</tp:taxon-name-part></tp:taxon-name></italic> spp. <bold>21</bold> <italic><tp:taxon-name><tp:taxon-name-part taxon-name-part-type="genus">Teliphasa</tp:taxon-name-part> <tp:taxon-name-part taxon-name-part-type="species">spinosa</tp:taxon-name-part></tp:taxon-name></italic> sp. n., paratype, slide No. RH15180 <bold>22</bold> <italic><tp:taxon-name><tp:taxon-name-part taxon-name-part-type="genus">Teliphasa</tp:taxon-name-part> <tp:taxon-name-part taxon-name-part-type="species">hamata</tp:taxon-name-part></tp:taxon-name></italic> sp. n., paratype, slide No. WYP06011 <bold>23</bold> <italic><tp:taxon-name><tp:taxon-name-part taxon-name-part-type="genus">Teliphasa</tp:taxon-name-part> <tp:taxon-name-part taxon-name-part-type="species">nubilosa</tp:taxon-name-part></tp:taxon-name></italic>, slide No. LLJ15182 <bold>24</bold> <italic><tp:taxon-name><tp:taxon-name-part taxon-name-part-type="genus">Teliphasa</tp:taxon-name-part> <tp:taxon-name-part taxon-name-part-type="species">albifusa</tp:taxon-name-part></tp:taxon-name></italic>, slide No. LLJ15174 <bold>25</bold> <italic><tp:taxon-name><tp:taxon-name-part taxon-name-part-type="genus">Teliphasa</tp:taxon-name-part> <tp:taxon-name-part taxon-name-part-type="species">elegans</tp:taxon-name-part></tp:taxon-name></italic>, slide No. LLJ13038 <bold>26</bold> <italic><tp:taxon-name><tp:taxon-name-part taxon-name-part-type="genus">Teliphasa</tp:taxon-name-part> <tp:taxon-name-part taxon-name-part-type="species">amica</tp:taxon-name-part></tp:taxon-name></italic>, slide No. LLJ13017. Scale bars: 2.0 mm.</p></caption><graphic xmlns:xlink="http://www.w3.org/1999/xlink" xlink:href="zookeys-554-119-g004.jpg" position="float" orientation="portrait" xlink:type="simple" id="oo_73513.jpg"/></fig></tp:treatment-sec><ref-list><ref id="B4"><mixed-citation xmlns:xlink="http://www.w3.org/1999/xlink" xlink:type="simple">
          <person-group><name name-style="western"><surname>Hampson</surname><given-names>GF</given-names></name></person-group> (<year>1896</year>) <article-title>The Fauna of British India, including Ceylon and Burma Fauna Br.</article-title> <source>India (Moths)</source> <volume>4</volume>: <fpage>1</fpage>–<lpage>594</lpage>.</mixed-citation></ref><ref id="B11"><mixed-citation xmlns:xlink="http://www.w3.org/1999/xlink" xlink:type="simple">
          <person-group><name name-style="western"><surname>Mutuura</surname><given-names>A</given-names></name></person-group> (<year>1957</year>) <article-title><tp:taxon-name><tp:taxon-name-part taxon-name-part-type="family">Pyralidae</tp:taxon-name-part></tp:taxon-name>.</article-title> In: <person-group><name name-style="western"><surname>Esaki</surname><given-names>T</given-names></name><name name-style="western"><surname>Issiki</surname><given-names>S</given-names></name><name name-style="western"><surname>Inoue</surname><given-names>H</given-names></name><name name-style="western"><surname>Mutuura</surname><given-names>A</given-names></name><name name-style="western"><surname>Ogata</surname><given-names>M</given-names></name><name name-style="western"><surname>Okagaki</surname><given-names>H</given-names></name></person-group> (<role>Eds</role>) <source>Icones Heterocerorum Japonicorum in Coloribus Naturalibus</source>. <publisher-name>Hoikusya</publisher-name>, <publisher-loc>Osaka</publisher-loc>, <volume>1</volume>: <fpage>93</fpage>–<lpage>147</lpage>.</mixed-citation></ref></ref-list></tp:taxon-treatment>
