# Supplementary material for: Taxonomic review of the genus Teliphasa Moore, 1888 from China, with descriptions of four new species (Lepidoptera, Pyralidae, Epipaschiinae)
Source: Zookeys. 2016 Jan 18;(554):119–37. doi: 10.3897/zookeys.554.6177 (PMC4740832; doi:10.3897/zookeys.554.6177)
Supplement: XML Treatment for Teliphasa sakishimensis [file zookeys.554.6177-treatment10.xml]

<!DOCTYPE tp:taxon-treatment
  PUBLIC "-//TaxonX//DTD Taxonomic Treatment Publishing DTD v0 20100105//EN" "tax-treatment-NSO.dtd">
<tp:taxon-treatment xmlns:tp="http://www.plazi.org/taxpub"><tp:treatment-meta><kwd-group><label>Taxon classification</label><kwd><named-content content-type="kingdom">Animalia</named-content></kwd><kwd><named-content content-type="order">Lepidoptera</named-content></kwd><kwd><named-content content-type="family">Pyralidae</named-content></kwd></kwd-group><mixed-citation publication-type="journal"><person-group><name><surname>Liu</surname><given-names>Linjie</given-names></name><name><surname>Wang</surname><given-names>Yiping</given-names></name><name><surname>Li</surname><given-names>Houhun</given-names></name></person-group><article-title>Taxonomic review of the genus <italic><tp:taxon-name><tp:taxon-name-part taxon-name-part-type="genus">Teliphasa</tp:taxon-name-part></tp:taxon-name></italic> Moore, 1888 from China, with descriptions of four new species (<tp:taxon-name><tp:taxon-name-part taxon-name-part-type="order">Lepidoptera</tp:taxon-name-part></tp:taxon-name>, <tp:taxon-name><tp:taxon-name-part taxon-name-part-type="family">Pyralidae</tp:taxon-name-part></tp:taxon-name>, <tp:taxon-name><tp:taxon-name-part taxon-name-part-type="subfamily">Epipaschiinae</tp:taxon-name-part></tp:taxon-name>)</article-title><source>Zookeys</source><day>18</day><month>1</month><year>2016</year><volume>2016</volume><issue>554</issue><fpage>119</fpage><lpage>137</lpage><pub-id pub-id-type="doi">10.3897/zookeys.554.6177</pub-id></mixed-citation></tp:treatment-meta><tp:nomenclature><tp:taxon-name>
            <tp:taxon-name-part taxon-name-part-type="genus">Teliphasa</tp:taxon-name-part>
            <tp:taxon-name-part taxon-name-part-type="species">sakishimensis</tp:taxon-name-part>
          </tp:taxon-name><tp:taxon-authority>Inoue &amp; Yamanaka, 1975</tp:taxon-authority><tp:nomenclature-citation-list><tp:nomenclature-citation><tp:taxon-name>
                <tp:taxon-name-part taxon-name-part-type="genus">Teliphasa</tp:taxon-name-part> <tp:taxon-name-part taxon-name-part-type="species">sakishimensis</tp:taxon-name-part></tp:taxon-name><comment>Inoue &amp; Yamanaka, 1975: 100. Type Locality: Japan (Mt. Banna).</comment></tp:nomenclature-citation></tp:nomenclature-citation-list></tp:nomenclature><tp:treatment-sec sec-type="Distribution"><title>Distribution.</title><p>China (Hubei, Sichuan, Taiwan), Japan.</p></tp:treatment-sec><tp:treatment-sec sec-type="Remarks"><title>Remarks.</title><p>
            <xref ref-type="bibr" rid="B6">Inoue and Yamanaka (1975)</xref> described this species from Taiwan in detail. <xref ref-type="bibr" rid="B16">Song and He (1977)</xref> reported this species occuring in Hubei and Sichuan provinces from Chinese Mainland. We are unable to check this species in our study, but <italic><tp:taxon-name><tp:taxon-name-part taxon-name-part-type="genus">Teliphasa</tp:taxon-name-part> <tp:taxon-name-part taxon-name-part-type="species">sakishimensis</tp:taxon-name-part></tp:taxon-name></italic> can be easily separated by having a clear thorn-like projection from the juxta (Inoue and Yamanaka, 1975).</p></tp:treatment-sec><ref-list><ref id="B6"><mixed-citation xmlns:xlink="http://www.w3.org/1999/xlink" xlink:type="simple">
          <person-group><name name-style="western"><surname>Inoue</surname><given-names>H</given-names></name><name name-style="western"><surname>Yamanaka</surname><given-names>H</given-names></name></person-group> (<year>1975</year>) <article-title>A revision of the Japanese species formerly assigned to the genus <italic><tp:taxon-name><tp:taxon-name-part taxon-name-part-type="genus">Macalla</tp:taxon-name-part></tp:taxon-name></italic> Walker (<tp:taxon-name><tp:taxon-name-part taxon-name-part-type="order">Lepidoptera</tp:taxon-name-part></tp:taxon-name>: <tp:taxon-name><tp:taxon-name-part taxon-name-part-type="family">Pyralidae</tp:taxon-name-part></tp:taxon-name>).</article-title> <source>Bull. Fac. Domestic. Sci. Otsuma Woman’s University</source> <volume>11</volume>: <fpage>95</fpage>–<lpage>112</lpage>.</mixed-citation></ref><ref id="B16"><mixed-citation xmlns:xlink="http://www.w3.org/1999/xlink" xlink:type="simple">
          <person-group><name name-style="western"><surname>Song</surname><given-names>SM</given-names></name><name name-style="western"><surname>He</surname><given-names>MS</given-names></name></person-group> (<year>1977</year>) <article-title><tp:taxon-name><tp:taxon-name-part taxon-name-part-type="family">Pyralididae</tp:taxon-name-part></tp:taxon-name>.</article-title> In: <person-group><name name-style="western"><surname>Yang</surname><given-names>XK</given-names></name></person-group> (<role>Ed.</role>) <source>Insects of the Three Gorge Reservoir Area of Yangtze River</source>. <publisher-name>Chongqing press</publisher-name>, <publisher-loc>Chongqing</publisher-loc> <volume>2</volume>: <fpage>975</fpage>–<lpage>1847</lpage>.</mixed-citation></ref></ref-list></tp:taxon-treatment>
